# Supplementary material for: Integrating Artificial Intelligence into Orthodontic Education: A Systematic Review and Meta-Analysis of Clinical Teaching Application
Source: J Clin Med. 2025 Aug 4;14(15):5487. doi: 10.3390/jcm14155487 (PMC12346919; doi:10.3390/jcm14155487)
Supplement: Supplementary file 1 [file jcm-14-05487-s001.zip]

Archive with 1 entries (1 files):
- jcm-3756005-supplementary.pdf
